# Supplementary material for: Precision diagnosis of GABRA1-associated encephalopathies and epilepsy: optimizing variants classification and molecular subregional effects
Source: Front Genet. 2026 May 19;17:1818471. doi: 10.3389/fgene.2026.1818471 (PMC13225776; doi:10.3389/fgene.2026.1818471)
Supplement: Supplementary file 2 [file Table3.xlsx]

## Sheet: Sheet1
variable	n_pos	n_neg	p_value	mean_pos	mean_neg	AUC	AUC_low	AUC_high	Accuracy	Sensitivity	Specificity
SIFT_score	29	31	4.62223e-08	0.0137586	0.395613	0.908231	0.829436	0.987026	0.866667	0.931034	0.806452
SIFT4G_score	29	31	2.87173e-07	0.0625172	0.449065	0.885428	0.795937	0.97492	0.866667	0.896552	0.83871
Polyphen2_HDIV_score	29	31	1.3641e-07	0.93931	0.301452	0.895439	0.801397	0.989482	0.9	0.931034	0.870968
Polyphen2_HVAR_score	29	31	1.26201e-07	0.871966	0.200581	0.897664	0.804505	0.990823	0.9	0.896552	0.903226
MutationTaster_score	30	31	6.68835e-09	0.921667	0.439677	0.927957	0.864337	0.991577	0.852459	0.9	0.806452
MutationAssessor_score	29	31	2.11724e-06	2.63276	1.1221	0.857063	0.757821	0.956306	0.833333	0.724138	0.935484
PROVEAN_score	29	31	7.47674e-07	-3.95759	-0.844839	0.872636	0.776492	0.96878	0.833333	0.896552	0.774194
MetaSVM_score	29	31	2.73558e-09	0.466507	-0.538935	0.94772	0.892577	1	0.933333	0.931034	0.935484
MetaLR_score	29	31	9.48857e-09	0.690217	0.332265	0.932147	0.861606	1	0.916667	0.896552	0.935484
MetaRNN_score	29	31	3.91951e-09	0.859594	0.309954	0.94327	0.882226	1	0.916667	0.896552	0.935484
M-CAP_score	30	31	8.24551e-09	0.460854	0.101583	0.930108	0.868191	0.992024	0.885246	0.933333	0.83871
MutPred2_score	29	31	6.68676e-08	0.873901	0.528921	0.906563	0.829106	0.98402	0.85	1	0.709677
PrimateAI_score	29	31	2.0647e-08	0.883768	0.614917	0.922136	0.848828	0.995444	0.916667	0.965517	0.870968
DEOGEN2_score	29	31	1.23193e-08	0.756815	0.321575	0.92881	0.859815	0.997805	0.883333	0.931034	0.83871
BayesDel_addAF_score	30	31	1.8712e-09	0.36429	-0.0679456	0.948387	0.898373	0.998401	0.901639	1	0.806452
BayesDel_noAF_score	30	31	3.71933e-08	0.285501	-0.148958	0.910753	0.843121	0.978385	0.836066	0.9	0.774194
ClinPred_score	29	31	6.11469e-09	0.948304	0.369699	0.937709	0.868582	1	0.9	0.965517	0.83871
ESM1b_score	30	31	1.26128e-08	-11.9937	-4.29281	0.924731	0.846853	1	0.918033	0.933333	0.903226
fathmm-XF_coding_score	30	31	0.000135691	0.886119	0.649866	0.784946	0.669948	0.899944	0.754098	0.833333	0.677419
